# Supplementary material for: Genome-Wide Identification, Characterization, Expression Analysis, and Interacting Protein Prediction of the GSK3/Shaggy-like Gene Family in Watermelon
Source: Plants (Basel). 2026 Feb 4;15(3):484. doi: 10.3390/plants15030484 (PMC12899405; doi:10.3390/plants15030484)
Supplement: Supplementary file 1 [file plants-15-00484-s001.zip]

Archive with 2 entries (2 files):
- Additional Figures index.pdf
- Additional Tables index.xlsx
