# Supplementary material for: Genome-Wide Identification, Characterization, Expression Analysis, and Interacting Protein Prediction of the GSK3/Shaggy-like Gene Family in Watermelon
Source: Plants (Basel). 2026 Feb 4;15(3):484. doi: 10.3390/plants15030484 (PMC12899405; doi:10.3390/plants15030484)
Supplement: Supplementary file 1 [file plants-15-00484-s001.zip › Additional Tables index.xlsx]

## Sheet: Table S1
Table S1. Physicochemical parameters of 8 GSK3 genes in C. lanatus genome
Gene name	Gene ID	Identity with homologous proteins of Arabidopsis and rice	Number of Amino Acid	Molecular Weight (kDa)	Theoretical pI	Instability Index	Grand Average of Hydropathicity
ClSK11	Cla97C10G194570.1	89.71% to AtSK11;85.33% to OsSK11	409	46.4709	8.59	36.1	-0.237
ClSK12	Cla97C03G068220.1	89.49% to AtSK12;74.89% to OsSK12	409	46.5691	8.66	37.34	-0.223
ClSK13	Cla97C10G196830.1	89.71% to AtSK13;85.93% to OsSK13	410	46.2197	8.62	32.89	-0.231
ClSK21	Cla97C01G023770.1	90.34% to AtSK21;87.16% to OsSK21	379	43.034	8.61	45.28	-0.189
ClSK22	Cla97C02G043680.1	83.33% to AtSK22;84.36% to OsSK22	424	48.0205	8.46	46.72	-0.258
ClSK23	Cla97C07G131020.1	83.89% to AtSK23;85.75% to OsSK23	380	43.3101	8.25	42.62	-0.212
ClSK31	Cla97C06G109290.1	68.44% to AtSK31;71.61% to OsSK31	469	52.7495	6.61	35.97	-0.321
ClSK41	Cla97C04G073770.1	87.44% to AtSK41;83.49% to OsSK41	428	48.5219	8.5	32.47	-0.31

## Sheet: Table S2
Table S2. Physicochemical parameters of GSK3 genes in 13 species
Gene name	Gene ID	species	Number of Amino Acid	Molecular Weight (kDa)	Theoretical pI	Instability Index	Grand Average of Hydropathicity
AtSK11/ASKα	AT5G26751	Arapidopsis thaliana	405	46035.4	8.7	33.89	-0.263
AtSK12/ASKγ	AT3G05840		409	46587	8.55	37.21	-0.249
AtSK13/ASKε	AT5G14640		410	46074.4	8.75	31.4	-0.228
AtSK21/ASKη/BIN2/UCU1	AT4G18710		380	43098.9	8.43	47.06	-0.187
AtSK22/ASKι/BIL2/AtGSK1	AT1G06390		407	46024.2	8.63	48.72	-0.252
AtSK23/ASKζ/BIL1	AT2G30980		412	46454.6	8.7	46.91	-0.283
AtSK31/ASKβ	AT3G61160		431	49313.3	7.61	38.39	-0.486
AtSK32/ASKθ	AT4G00720		472	53161.9	7.16	40.35	-0.382
AtSK41/ASKκ/AtK-1	AT1G09840		421	47668.7	8.58	35.27	-0.343
AtSK42/ASKδ	AT1G57870		420	47834.9	7.57	38.17	-0.387
OsSK11	Os01g0252100	Oryza sativa	408	46081.6	8.91	36.36	-0.246
OsSK12	Os01g0296100		408	46041.3	8.74	40.91	-0.175
OsSK13	Os05g0134000		411	46763	8.58	39.33	-0.284
OsSK21	Os01g0205700		404	45239.3	8.25	44.51	-0.197
OsSK22	Os05g0207500		402	45509.4	8	49.68	-0.282
OsSK23	Os02g0236200		401	44815.9	8.59	40.44	-0.161
OsSK24	Os06g0547900		403	45306.6	8.21	46.1	-0.174
OsSK31	Os10g0521700		469	52633.2	7.26	37.29	-0.407
OsSK41	Os03g0841800		424	48156.5	8.75	45.84	-0.329
SlSK11	Solyc01g101000.2.1	Solanum lycopersicum	409	46367.7	8.71	34.85	-0.249
SlSK12	Solyc02g086670.2.1		244	27355.8	9.23	31.22	-0.082
SlSK13	Solyc12g062870.1.1		410	46470.9	8.64	38.54	-0.27
SlSK21	Solyc02g072300.2.1		382	43314.2	8.25	41.49	-0.203
SlSK22	Solyc07g055200.2.1		437	49299.8	8.62	46.84	-0.314
SlSK23	Solyc03g006070.2.1		382	43544.5	8.47	43.52	-0.243
SlSK31	Solyc05g051050.2.1		466	53428.2	7.6	43.94	-0.445
SlSK32	Solyc01g091620.2.1		475	53794.7	6.72	50.01	-0.431
SlSK41	Solyc01g103430.2.1		422	47895.1	8.54	35.88	-0.322
ZmGSK1	Zm00001d008893	Zea mays L.	406	45510.6	8.25	46.05	-0.204
ZmGSK4	Zm00001d016188		409	45660.9	8.59	42.25	-0.178
ZmGSK7	Zm00001d037010		403	45169.3	8.66	46.89	-0.14
ZmGSK8	Zm00001d039407		429	47985.5	7.95	46.47	-0.116
ZmGSK11	Zm00001d053548		412	45926.2	8.59	43.2	-0.164
ZmGSK6	Zm00001d029664		473	53023.8	6.79	38.96	-0.381
ZmGSK10	Zm00001d048564		470	52686.5	7.25	40.03	-0.349
ZmGSK2	Zm00001d009055		406	46198.3	8.39	38.31	-0.217
ZmGSK5	Zm00001d024729		410	46415.7	8.8	38.92	-0.263
ZmGSK9	Zm00001d040263		408	45993.3	8.9	36.24	-0.264
CaSK12	CsaV3_1G037980.1	Cucumis sativus L.	409	46582.1	8.66	36.07	-0.23
CaSK11	CsaV3_3G031620.1		409	46474.9	8.59	36.1	-0.249
CaSK13	CsaV3_3G042600.1		410	46243.7	8.62	34.19	-0.234
CaSK41	CsaV3_4G026070.1		428	48522.9	8.61	33.61	-0.327
CaSK31	CsaV3_6G005780.1		469	52544.2	7.22	38.03	-0.314
CaSK22	CsaV3_6G015280.1		375	42552.3	8.73	42.57	-0.15
CaSK21	CsaV3_6G050970.1		379	43014.1	8.73	44.92	-0.177
HvGSK1-1	HORVU3Hr1G034440.2	Hordeum vulgare L.	406	45687	8.95	33.43	-0.273
HvGSK1-2	HORVU5Hr1G117030.1		408	46309.7	8.6	40.35	-0.227
HvGSK1-3	HORVU1Hr1G016490.9		410	46569.8	8.71	41.23	-0.296
HvGSK2-1	HORVU3Hr1G026020.1		400	44913.9	8.48	45.09	-0.185
HvGSK2-2	MLOC_68311.2		402	45247.1	7.25	47.83	-0.235
HvGSK3-1	HORVU1Hr1G048580.7		468	52494.2	7.61	36.21	-0.386
HvGSK4-1	HORVU5Hr1G119790.18		405	45760.6	8.24	35.97	-0.344
TaSK11-3A	TraesCS3A02G164200.1	Triticum aestivum L.	406	45716	9.02	33.59	-0.295
TaSK11-3B	TraesCS3B02G201800.2		406	45640.9	8.95	33.99	-0.286
TaSK11-3D	TraesCS3D02G177600.2		406	45600.8	8.95	31.83	-0.283
TaSK12-4A	TraesCS4A02G361100.1		408	46216.5	8.46	39.44	-0.222
TaSK12-5B	TraesCS5B02G511800.3		408	46216.5	8.46	39.44	-0.222
TaSK12-5D	TraesCS5D02G512300.1		408	46263.6	8.6	39.93	-0.227
TaSK13-1A	TraesCS1A02G077200.2		410	46532.7	8.71	40.52	-0.297
TaSK13-1B	TraesCS1B02G095200.2		410	46509.7	8.71	40.41	-0.288
TaSK13-1D	TraesCS1D02G079300.1		410	46560.8	8.71	40.73	-0.291
TaSK21-3A	TraesCS3A02G136500.1		400	44919.9	8.48	45.4	-0.202
TaSK21-3B	TraesCS3B02G208800.1		401	45015	8.48	45.49	-0.212
TaSK21-3D	TraesCS3D02G137200.1		400	44903.9	8.48	45.02	-0.202
TaSK22-1A	TraesCS1A02G125000.1		402	45281.2	7.23	47.98	-0.214
TaSK22-1B	TraesCS1B02G142300.1		402	45253.2	7.62	47.46	-0.208
TaSK22-1D	TraesCS1D02G129000.2		402	45281.3	7.62	47.87	-0.216
TaSK31-1A	TraesCS1A02G189000.1		469	52376.1	7.6	39.05	-0.364
TaSK31-1B	TraesCS1B02G196700.1		469	52482.1	7.94	35.65	-0.401
TaSK31-1D	TraesCS1D02G187400.1		470	52582.3	7.6	36.25	-0.378
TaSK41-1A	TraesCS1A02G407700.4		426	48314.6	8.54	43.44	-0.342
TaSK41-4A	TraesCS4A02G345500.2		426	48237.5	8.79	40.69	-0.349
TaSK41-5B	TraesCS5B02G529300.1		426	48322.6	8.69	40.54	-0.344
TaSK41-5D	TraesCS5D02G528400.1		426	48226.5	8.53	38.26	-0.339
GhSK26	Gh_A06G2020	Gossypium hirsutum	385	43715.7	8.69	39.16	-0.117
GhSK34	Gh_A08G1158		471	53061.7	8.2	51.22	-0.384
GhSK36	Gh_D08G0378		494	55853.8	8.99	41.92	-0.414
GhSK11	Gh_D11G2830		407	46203.6	8.59	37.27	-0.266
GhSK12	Gh_A11G3270		407	46203.6	8.59	37.75	-0.261
GhSK13	Gh_A12G1106		409	46405.9	8.69	37.04	-0.245
GhSK14	Gh_D12G1230		409	46305.8	8.58	34.96	-0.223
GhSK31	Gh_A08G0285		469	52950.5	8.75	43.71	-0.438
GhSK43	Gh_D12G0407		422	47896.2	8.49	36.29	-0.303
GhSK44	Gh_A12G0411		422	47866.2	8.49	36.78	-0.297
GhSK21	Gh_D06G2142		381	43236.2	8.74	42.73	-0.205
GhSK24	Gh_A09G0713		381	43318.4	9.02	47.31	-0.175
GhSK23	Gh_D09G2468		381	43382.5	8.83	43.48	-0.184
GhSK25	Gh_A09G0712		376	42637.5	8.88	42.77	-0.158
GhSK42	Gh_D01G1809		422	47849.1	8.63	34.89	-0.327
GhSK22	Gh_D09G2469		381	43095	8.74	41.43	-0.16
GhSK32	Gh_D08G1440		471	53140.8	8.38	52.39	-0.398
GhSK33	Gh_D11G0907		470	52999.7	7.27	37.57	-0.355
GhSK35	Gh_A11G0778		470	52868.6	6.81	40.52	-0.336
GhSK41	Gh_A01G1558		422	47849.1	8.63	34.89	-0.327
GaSK41	Ga02G1328	Gossypium arboreum	422	47835.1	8.63	34.69	-0.328
GaSK21	Ga06G2433		381	43236.2	8.74	42.73	-0.207
GaSK31	Ga08G0389		469	52948.5	8.75	43.97	-0.439
GaSK33	Ga08G1552		471	53095.7	8.2	51.74	-0.4
GaSK22	Ga09G0899		376	42593.5	8.84	43.63	-0.159
GaSK23	Ga09G0900		382	43554.7	8.89	45.09	-0.178
GaSK32	Ga11G3164		470	52875.6	7	40.13	-0.337
GaSK11	Ga11G0763		407	46233.6	8.59	37.27	-0.267
GaSK12	Ga12G1683		409	46369.8	8.58	35.99	-0.249
GaSK42	Ga12G2665		439	50023.7	8.68	33.66	-0.3
BrSK11-1	BraA06g034800.3.5C	Brassica rapa	403	45826.2	8.59	36.06	-0.231
BrSK11-2	BraA09g005550.3.5C		406	46250.7	8.7	36.14	-0.239
BrSK12-1	BraA03g032760.3.5C		410	46761.2	8.56	35.45	-0.243
BrSK12-2	BraA05g040660.3.5C		533	61765.5	9.24	38.71	-0.423
BrSK12-3	BraA01g043560.3.5C		386	43984.7	6.63	30.14	-0.19
BrSK21-1	BraA01g010300.3.5C		380	43124.9	8.44	45.85	-0.181
BrSK21-2	BraA03g049100.3.5C		604	68637.5	9.44	44.83	-0.334
BrSK21-3	BraA08g013660.3.5C		380	43067.9	8.58	46.78	-0.184
BrSK22-1	BraA05g013850.3.5C		128	14163.4	6.28	29.27	0.132
BrSK31-1	BraA07g025350.3.5C		488	55992.2	7.73	38.85	-0.398
BrSK31-2	BraA09g052560.3.5C		449	50897.9	7.18	37.05	-0.535
BrSK32-1	BraA03g030460.3.5C		468	52696.3	6.94	44.85	-0.428
BrSK32-2	BraA09g000430.3.5C		476	53369	7.92	45.19	-0.413
BrSK41-1	BraA06g006820.3.5C		417	47426.5	8.39	35.46	-0.335
BrSK41-2	BraA08g033010.3.5C		421	47642.8	8.37	35.72	-0.314
BoSK11-1	BolC07g040140.2J	Brassica oleracea	402	45792.1	8.59	35.01	-0.251
BoSK11-2	BolC09g005790.2J		406	46180.7	8.7	36.66	-0.234
BoSK12-1	BolC03g037920.2J		410	46733.2	8.56	35.15	-0.244
BoSK12-2	BolC05g059810.2J		410	46647.1	8.52	36.63	-0.226
BoSK12-3	BolC01g054680.2J		403	46020.1	6.5	31.76	-0.182
BoSK13	BolC03g007210.2J		492	55329.9	8.69	35.71	-0.281
BoSK21-1	BolC01g012440.2J		381	43108.9	8.44	44.87	-0.167
BoSK21-2	BolC03g075790.2J		380	43067.8	8.44	47.51	-0.178
BoSK21-3	BolC07g047990.2J		380	43085.9	8.74	45.46	-0.184
BoSK22	BolC04g057230.2J		410	46282.3	8.74	52.14	-0.3
BoSK31-1	BolC06g026070.2J		432	49334.4	6.87	40.97	-0.457
BoSK31-2	BolC08g044250.2J		449	51128.3	7.18	38.44	-0.508
BoSK32-1	BolC03g035320.2J		468	52624.2	6.89	42.83	-0.404
BoSK32-2	BolC09g000500.2J		482	54035.8	7.94	43.05	-0.4
BoSK41-1	BolC05g007640.2J		417	47426.5	8.39	35.46	-0.335
BoSK41-2	BolC08g021460.2J		421	47656.8	8.37	35.43	-0.308
PbSK41-1	gene6179	Pyrus bretschneideri	422	47803.9	8.37	36.74	-0.301
PbSK41-2	gene7413		422	47886.1	8.19	35.84	-0.32
PbSK21-1	gene5313		379	42928.6	8.62	41.16	-0.215
PbSK22-2	gene15386		416	47167.5	8.73	47.59	-0.312
PbSK22-1	gene26562		416	47122.5	8.73	45.27	-0.312
Pb13-1	gene27617		410	46042.4	8.95	33.98	-0.213
PbSK12-2	gene16948		409	46127.5	8.81	36.79	-0.224
Pb11-2	gene13544		409	46229.6	8.7	37.64	-0.233
PbSK12-1	gene16043		412	46806.2	8.7	37.86	-0.257
Pb11-1	gene28787		414	46821.2	8.55	33.68	-0.221
PbSK31	gene32857		474	53517.1	7.31	38.66	-0.443
ClSK12	Cla97C03G068220.1	Citrullus lanatus	409	46569.1	8.66	37.34	-0.223
ClSK11	Cla97C10G194570.1		409	46470.9	8.59	36.1	-0.237
ClSK13	Cla97C10G196830.1		410	46219.7	8.62	32.89	-0.231
ClSK41	Cla97C04G073770.1		428	48521.9	8.5	32.47	-0.31
ClSK31	Cla97C06G109290.1		469	52749.4	6.61	35.97	-0.321
ClSK22	Cla97C02G043680.1		424	48020.5	8.46	46.72	-0.258
ClSK23	Cla97C07G131020.1		380	43310.1	8.25	42.62	-0.212
ClSK21	Cla97C01G023770.1		379	43034	8.61	45.28	-0.189

## Sheet: Table S3
Table S3. The collinear pairs of GSK3 genes among watermelon, Arabidopsis and rice
Gene duplication pairs	Duplicate type	chromosome coordinates in watermelon	chromosome coordinates in rice	chromosome coordinates in Arabidopsis	anchor counts	E-values	Ka	Ks	Ka/Ks
AtSK11/ClSK11	WGD	Chr03:31566173-31569776	-	Chr05:9399377-9402476	11	3.7×10⁻⁹¹	0.252	0.826	0.305
AtSK31/ClSK31	WGD	Chr06:48313-53151	-	Chr05:4722371-4718994	8	8.2×10⁻⁸⁸	0.224	0.791	0.283
AtSK21/ClSK21	WGD	Chr01:35072650-35076923	-	Chr04:10299389-10296138	10	5.4×10⁻⁹³	0.284	0.843	0.337
AtSK13/ClSK13	WGD	Chr10:26633303-26636964	-	Chr03:22638096-22635803	9	2.9×10⁻⁸⁹	0.228	0.815	0.279
ClSK21/OsSK21	WGD	Chr01:35072650-35076923	Chr01:5774293 5778466	-	12	1.8×10⁻⁸²	0.497	1.207	0.412
ClSK21/OsSK23	WGD	Chr01:35072650-35076923	Chr02:7718960-7723687	-	7	4.6×10⁻⁸⁰	0.552	1.268	0.435
ClSK21/OsSK22	WGD	Chr01:35072650-35076923	Chr05:6657481-6661493	-	9	3.2×10⁻⁸³	0.504	1.235	0.408
ClSK21/OsSK24	WGD	Chr01:35072650-35076923	Chr06:20717808-20724599	-	10	2.1×10-79	0.592	1.312	0.451
ClSK11/OsSK12	WGD	Chr10:23975933-23978353	Chr01:10822587-10827149	-	8	7.9×10-75	0.833	1.583	0.526
ClSK11/OsSK13	WGD	Chr10:23975933-23978353	Chr05:1974028-1977831	-	11	5.3×10⁻⁷³	0.883	1.625	0.543

## Sheet: Table S4
Table S4. The orthogroups of collinear pairs of GSK3 genes in watermelon, rice and Arabidopsis
Orthogroup ID	Collinearity Block Source	Genes Included (Oryza sativa/Citrullus lanatus/Arabidopsis thaliana)	Average Sequence Similarity	Homology Relationship Pattern	Determination Basis (Collinearity + Homology)
OG0000001	Block_A	A. thaliana: AT5G26751.1(AtSK11)、AT2G30980.1((AtSK31)、AT4G18710.1(AtSK21)、AT5G14640.1(AtSK13)	0.788	1-to-1(4pairs)	All genes belong to Block_A; Identity of each gene pair ≥76.8%, and identity among C. lanatus genes ≥72%
		C. lanatus: Cla97C03G068220.1 (ClSK12)、Cla97C06G109290.1 (ClSK31)、Cla97C01G023770.1 (ClSK21)、Cla97C10G196830.1 (ClSK13)
OG0000002	Block_B	O. sativa: LOC_Os01g10840.1 (OsSK21)、LOC_Os01g10840.1 (OsSK22)、LOC_Os02g14130.1 (OsSK23)、LOC_Os06g35530.1 (OsSK24)	0.704	1-to-4	All genes belong to Block_B; Identity of ClSK21-OsSK21, 22, 23, 24 ≥ 69.0%, while identity of other combinations < 55%
		C. lanatus: Cla97C01G023770.1 (ClSK21)
OG0000003	Block_C	O. sativa: LOC_Os01g19150.2 (OsSK12)、LOC_Os05g04340.1 (OsSK13)	0.652	1-to-2	All genes belong to Block_C; Identity between O. sativa and C. lanatus genes ≥65.2% while identity of other combinations < 48%
		C. lanatus: Cla97C10G194570.1 (ClSK11)

## Sheet: Table S5
Table S5. The cis-regulatory elements predicted of GSK3s genes in C. lanatus
Gene name	Cis-acting element	Number	Sequence	Category	Function
ClSK11	Box 4	4	ATTAAT	Light	part of a conserved DNA module involved in light responsiveness
	TCT-motif	1	TCTTAC	Light	part of a light responsive element
	G-Box	2	CACGTT	Light	cis-acting regulatory element involved in light responsiveness
	GATA-motif	1	AAGATAAGATT	Light	part of a light responsive element
	GA-motif	1	ATAGATAA	Light	part of a light responsive element
	Sp1	1	GGGCGG	Light	light responsive element
	MYB	2	CAACAG	Drought	part of a transcription regulatory element involved in stress responsiveness
	MYC	1	CATTTG	Drought	part of a regulatory module involved in hormone and stress responses
	MBS	1	CAACTG	Drought	MYB binding site involved in drought-inducibility
	STRE	7	AGGGG	Heat	part of a stress-responsive element involved in environmental adaptation
	AT-rich element	1	ATAGAAATCAA	Heat	binding site of AT-rich DNA binding protein (ATBP-1)
	ARE	3	AAACCA	anaerobism	cis-acting regulatory element essential for the anaerobic induction
	WUN-motif	2	AAATTTCTT	Wound	part of a wound-responsive element involved in defense reactions
	ERE	1	ATTTTAAA	Hormone	part of an ethylene-responsive element involved in hormone signaling
	AAGAA-motif	2	GAAAGAA	Hormone	part of a regulatory element involved in developmental processes
	ABRE	2	ACGTG	Hormone	cis-acting element involved in the abscisic acid responsiveness
	P-box	1	CCTTTTG	Hormone	gibberellin-responsive element
	TGACG-motif	1	TGACG	Hormone	cis-acting regulatory element involved in the MeJA-responsiveness
	as-1	1	TGACG	Hormone	part of a hormone-responsive element involved in auxin and salicylic acid signaling
	CGTCA-motif	1	CGTCA	Hormone	cis-acting regulatory element involved in the MeJA-responsiveness
	TGA-element	2	AACGAC	Hormone	auxin-responsive element
	GARE-motif	1	TCTGTTG	Hormone	gibberellin-responsive element
ClSK12	Box 4	3	ATTAAT	Light	part of a conserved DNA module involved in light responsiveness
	GT1-motif	2	GGTTAAT	Light	light responsive element
	AE-box	1	AGAAACAA	Light	part of a module for light response
	I-box	1	AAGATAAGGCT	Light	part of a light responsive element
	MYB	4	CAACAG	Drought	part of a transcription regulatory element involved in stress responsiveness
	MYC	5	CATTTG	Drought	part of a regulatory module involved in hormone and stress responses
	STRE	3	AGGGG	Heat	part of a stress-responsive element involved in environmental adaptation
	ARE	5	AAACCA	anaerobism	cis-acting regulatory element essential for the anaerobic induction
	WRE3	3	CCACCT	Wound	part of a wounding-responsive element involved in stress defense
	WUN-motif	1	AAATTTCTT	Wound	part of a wound-responsive element involved in defense reactions
	AAGAA-motif	3	GAAAGAA	Hormone	part of a regulatory element involved in developmental processes
	P-box	1	CCTTTTG	Hormone	gibberellin-responsive element
	TCA-element	1	CCATCTTTTT	Hormone	cis-acting element involved in salicylic acid responsiveness
	TGA-element	1	AACGAC	Hormone	auxin-responsive element
ClSK13	GT1-motif	1	GGTTAAT	Light	light responsive element
	TCT-motif	1	TCTTAC	Light	part of a light responsive element
	MRE	1	AACCTAA	Light	MYB binding site involved in light responsiveness
	MYB	5	CAACAG	Drought	part of a transcription regulatory element involved in stress responsiveness
	MYC	4	CATTTG	Drought	part of a regulatory module involved in hormone and stress responses
	MBS	2	CAACTG	Drought	MYB binding site involved in drought-inducibility
	STRE	2	AGGGG	Heat	part of a stress-responsive element involved in environmental adaptation
	CCAAT-box	1	CAACGG	Heat	MYBHv1 binding site
	ARE	2	AAACCA	anaerobism	cis-acting regulatory element essential for the anaerobic induction
	WRE3	1	CCACCT	Wound	part of a wounding-responsive element involved in stress defense
	WUN-motif	1	AAATTTCTT	Wound	part of a wound-responsive element involved in defense reactions
	ERE	2	ATTTTAAA	Hormone	part of an ethylene-responsive element involved in hormone signaling
	AAGAA-motif	3	GAAAGAA	Hormone	part of a regulatory element involved in developmental processes
	P-box	2	CCTTTTG	Hormone	gibberellin-responsive element
	TGACG-motif	2	TGACG	Hormone	cis-acting regulatory element involved in the MeJA-responsiveness
	as-1	2	TGACG	Hormone	part of a hormone-responsive element involved in auxin and salicylic acid signaling
	CGTCA-motif	2	CGTCA	Hormone	cis-acting regulatory element involved in the MeJA-responsiveness
	AuxRR-core	1	GGTCCAT	Hormone	cis-acting regulatory element involved in auxin responsiveness
	GARE-motif	1	TCTGTTG	Hormone	gibberellin-responsive element
ClSK21	Box 4	4	ATTAAT	Light	part of a conserved DNA module involved in light responsiveness
	GT1-motif	2	GGTTAAT	Light	light responsive element
	TCT-motif	2	TCTTAC	Light	part of a light responsive element
	G-Box	1	CACGTT	Light	cis-acting regulatory element involved in light responsiveness
	AE-box	1	AGAAACAA	Light	part of a module for light response
	MYB	4	CAACAG	Drought	part of a transcription regulatory element involved in stress responsiveness
	MYC	4	CATTTG	Drought	part of a regulatory module involved in hormone and stress responses
	STRE	1	AGGGG	Heat	part of a stress-responsive element involved in environmental adaptation
	ARE	5	AAACCA	anaerobism	cis-acting regulatory element essential for the anaerobic induction
	WRE3	1	CCACCT	Wound	part of a wounding-responsive element involved in stress defense
	WUN-motif	1	AAATTTCTT	Wound	part of a wound-responsive element involved in defense reactions
	ERE	3	ATTTTAAA	Hormone	part of an ethylene-responsive element involved in hormone signaling
	AAGAA-motif	1	GAAAGAA	Hormone	part of a regulatory element involved in developmental processes
	ABRE	2	ACGTG	Hormone	cis-acting element involved in the abscisic acid responsiveness
	P-box	1	CCTTTTG	Hormone	gibberellin-responsive element
	TGACG-motif	1	TGACG	Hormone	cis-acting regulatory element involved in the MeJA-responsiveness
	as-1	1	TGACG	Hormone	part of a hormone-responsive element involved in auxin and salicylic acid signaling
	CGTCA-motif	1	CGTCA	Hormone	cis-acting regulatory element involved in the MeJA-responsiveness
	AuxRR-core	1	GGTCCAT	Hormone	cis-acting regulatory element involved in auxin responsiveness
ClSK22	Box 4	2	ATTAAT	Light	part of a conserved DNA module involved in light responsiveness
	GT1-motif	1	GGTTAAT	Light	light responsive element
	TCT-motif	1	TCTTAC	Light	part of a light responsive element
	GA-motif	1	ATAGATAA	Light	part of a light responsive element
	MYB	2	CAACAG	Drought	part of a transcription regulatory element involved in stress responsiveness
	MYC	7	CATTTG	Drought	part of a regulatory module involved in hormone and stress responses
	STRE	2	AGGGG	Heat	part of a stress-responsive element involved in environmental adaptation
	CCAAT-box	1	CAACGG	Heat	MYBHv1 binding site
	AT-rich element	1	ATAGAAATCAA	Heat	binding site of AT-rich DNA binding protein (ATBP-1)
	LTR	2	CCGAAA	Cold	cis-acting element involved in low-temperature responsiveness
	ARE	1	AAACCA	anaerobism	cis-acting regulatory element essential for the anaerobic induction
	ERE	4	ATTTTAAA	Hormone	part of an ethylene-responsive element involved in hormone signaling
	AAGAA-motif	1	GAAAGAA	Hormone	part of a regulatory element involved in developmental processes
	P-box	1	CCTTTTG	Hormone	gibberellin-responsive element
	TGACG-motif	1	TGACG	Hormone	cis-acting regulatory element involved in the MeJA-responsiveness
	as-1	1	TGACG	Hormone	part of a hormone-responsive element involved in auxin and salicylic acid signaling
	CGTCA-motif	1	CGTCA	Hormone	cis-acting regulatory element involved in the MeJA-responsiveness
	AuxRR-core	1	GGTCCAT	Hormone	cis-acting regulatory element involved in auxin responsiveness
ClSK23	Box 4	3	ATTAAT	Light	part of a conserved DNA module involved in light responsiveness
	GT1-motif	1	GGTTAAT	Light	light responsive element
	TCT-motif	2	TCTTAC	Light	part of a light responsive element
	G-Box	4	CACGTT	Light	cis-acting regulatory element involved in light responsiveness
	Sp1	1	GGGCGG	Light	light responsive element
	I-box	1	AAGATAAGGCT	Light	part of a light responsive element
	MYB	9	CAACAG	Drought	part of a transcription regulatory element involved in stress responsiveness
	MYC	8	CATTTG	Drought	part of a regulatory module involved in hormone and stress responses
	MBS	1	CAACTG	Drought	MYB binding site involved in drought-inducibility
	LTR	1	CCGAAA	Cold	cis-acting element involved in low-temperature responsiveness
	ARE	3	AAACCA	anaerobism	cis-acting regulatory element essential for the anaerobic induction
	WRE3	2	CCACCT	Wound	part of a wounding-responsive element involved in stress defense
	WUN-motif	1	AAATTTCTT	Wound	part of a wound-responsive element involved in defense reactions
	ERE	1	ATTTTAAA	Hormone	part of an ethylene-responsive element involved in hormone signaling
	ABRE	3	ACGTG	Hormone	cis-acting element involved in the abscisic acid responsiveness
	P-box	1	CCTTTTG	Hormone	gibberellin-responsive element
	TCA-element	3	CCATCTTTTT	Hormone	cis-acting element involved in salicylic acid responsiveness
ClSK31	Box 4	4	ATTAAT	Light	part of a conserved DNA module involved in light responsiveness
	GT1-motif	2	GGTTAAT	Light	light responsive element
	TCT-motif	2	TCTTAC	Light	part of a light responsive element
	G-Box	2	CACGTT	Light	cis-acting regulatory element involved in light responsiveness
	GATA-motif	3	AAGATAAGATT	Light	part of a light responsive element
	MRE	1	AACCTAA	Light	MYB binding site involved in light responsiveness
	MYB	3	CAACAG	Drought	part of a transcription regulatory element involved in stress responsiveness
	MYC	3	CATTTG	Drought	part of a regulatory module involved in hormone and stress responses
	STRE	2	AGGGG	Heat	part of a stress-responsive element involved in environmental adaptation
	CCAAT-box	1	CAACGG	Heat	MYBHv1 binding site
	ARE	5	AAACCA	anaerobism	cis-acting regulatory element essential for the anaerobic induction
	WRE3	1	CCACCT	Wound	part of a wounding-responsive element involved in stress defense
	ERE	2	ATTTTAAA	Hormone	part of an ethylene-responsive element involved in hormone signaling
	ABRE	2	ACGTG	Hormone	cis-acting element involved in the abscisic acid responsiveness
	P-box	1	CCTTTTG	Hormone	gibberellin-responsive element
	TCA-element	1	CCATCTTTTT	Hormone	cis-acting element involved in salicylic acid responsiveness
	TGA-element	1	AACGAC	Hormone	auxin-responsive element
	GARE-motif	1	TCTGTTG	Hormone	gibberellin-responsive element
ClSK41	Box 4	4	ATTAAT	Light	part of a conserved DNA module involved in light responsiveness
	GT1-motif	1	GGTTAAT	Light	light responsive element
	MYB	6	CAACAG	Drought	part of a transcription regulatory element involved in stress responsiveness
	MYC	2	CATTTG	Drought	part of a regulatory module involved in hormone and stress responses
	LTR	1	CCGAAA	Cold	cis-acting element involved in low-temperature responsiveness
	WRE3	1	CCACCT	Wound	part of a wounding-responsive element involved in stress defense
	WUN-motif	1	AAATTTCTT	Wound	part of a wound-responsive element involved in defense reactions
	ERE	2	ATTTTAAA	Hormone	part of an ethylene-responsive element involved in hormone signaling
	AAGAA-motif	1	GAAAGAA	Hormone	part of a regulatory element involved in developmental processes
	TGACG-motif	2	TGACG	Hormone	cis-acting regulatory element involved in the MeJA-responsiveness
	as-1	2	TGACG	Hormone	part of a hormone-responsive element involved in auxin and salicylic acid signaling
	CGTCA-motif	2	CGTCA	Hormone	cis-acting regulatory element involved in the MeJA-responsiveness
	TGA-element	1	AACGAC	Hormone	auxin-responsive element

## Sheet: Table S6
Table S6. The expression levels of ClGSK3 genes in different tissue of watermelon
Gene name	three week leaf	three week root	three week stem	5 DAP fruit	25DAP fruit rind	25DAP fruit flesh	35 DAP fruit rind	35 DAP fruit flesh	Hermaphrodite flower at anthesis	Male flower at anthesis	Tendril
ClSK11	22.0784	145.087	85.123	110.119	97.7479	103.136	116	88.5624	130.261	163.076	96.0021
ClSK12	57.4626	168.568	138.192	148.165	153.575	175.077	157.37	189.197	191.581	228.475	127.688
ClSK13	47.6913	67.6999	82.2628	88.9017	80.862	149.616	166.796	217.238	106.062	219.538	82.8952
ClSK21	26.7897	105.253	74.945	103.092	85.315	52.5868	72.3258	31.767	89.3191	87.5023	131.205
ClSK22	125.808	160.366	153.103	160.45	204.887	209.685	223.209	185.496	161.786	154.346	222.22
ClSK23	13.2201	37.1127	51.1603	41.2302	68.6288	64.9515	68.5793	32.2249	15.6404	7.3337	35.1887
ClSK31	10.1884	21.6806	14.3296	22.2707	21.4907	15.9629	15.1915	14.4216	25.9465	124.792	18.7153
ClSK41	48.6338	121.978	146.027	168.782	163.103	276.285	225.999	325.388	109.157	97.4083	126.107

## Sheet: Table S7
Table S7. The expression levels of ClGSK3 genes under drought-tolerant conditions
Gene_Name	CK-Y34-4d-1	CK-Y34-4d-2	Y34-4d-1	Y34-4d-2	CK-Y34-8d-1	CK-Y34-8d-2	Y34-8d-1	Y34-8d-2	CK-M20-4d-1	CK-M20-4d-2	M20-4d-1	M20-4d-2	CK-M20-8d-1	CK-M20-8d-2	M20-8d-1	M20-8d-2
ClSK11	35.9135	37.9297	38.8769	40.9596	37.2833	30.3323	74.8374	67.5897	38.623	34.9854	31.3536	34.9854	40.5888	33.7453	55.8814	58.5059
ClSK12	54.1424	55.6481	71.3363	71.9269	60.8054	37.5184	100.504	100.299	53.2424	54.2631	67.1862	54.2631	70.7922	52.9711	81.3541	71.4263
ClSK13	165.017	155.88	174.799	176.012	244.944	198.889	59.8393	59.8476	202.795	190.273	136.377	190.273	241.8	241.736	64.8898	64.6265
ClSK21	18.4937	21.1346	14.0489	17.1917	16.7467	10.4582	53.0525	47.7529	13.3223	15.9574	13.7627	15.9574	22.719	10.5879	27.1034	25.1321
ClSK22	144.971	131.247	122.922	125.837	143.947	125.43	127.491	118.145	144.942	137.561	109.716	137.561	146.79	122.779	80.8637	79.702
ClSK23	12.8824	12.7433	16.314	14.8216	16.7889	21.0413	12.3361	12.595	9.03538	13.2812	15.1935	13.2812	26.8631	18.8573	14.512	13.4143
ClSK31	25.5536	24.9322	34.5629	36.5946	32.6633	28.1366	41.0696	39.623	42.2232	40.3957	41.0265	40.3957	36.654	37.7358	39.2903	41.671
ClSK41	98.6351	97.4321	129.154	144.365	96.65	66.922	162.132	156.972	122.349	116.977	170.484	116.977	138.956	120.103	177.909	164.005

## Sheet: Table S8
Table S8. The expression levels of ClGSK3 genes under salt stress
Gene_Name	CK-1	CK-2	CK-3	Salt-1	Salt-2	Salt-3
ClSK11	83.8282	76.5486	126.864	174.85	116.515	181.547
ClSK12	106.792	90.3216	110.645	78.5032	52.5772	42.7317
ClSK13	168.33	187.218	154.572	76.324	75.3482	50.7187
ClSK21	11.0208	15.9944	22.7903	3.33946	3.96363	7.81103
ClSK22	104.494	101.365	112.699	39.8342	18.3958	39.0623
ClSK23	24.7318	30.9297	36.7571	7.31743	4.02178	4.95558
ClSK31	18.0613	26.5114	24.13	30.2317	20.0429	18.8916
ClSK41	89.544	79.3935	79.8764	39.5972	14.3481	36.4182

## Sheet: Table S9
Table S9. Prediction analysis of the interacting proteins of the watermelon GSK3 gene family
Source	Target	GO of target protein	KEGG of target protein	combined_score
ClSK41	Cla97C05G097880.1	GO:0000418,GO:0000419,GO:0003677,GO:0003899,GO:0005665,GO:0005666,GO:0005736,GO:0006360,GO:0006366,GO:0006383	K03014-ko03020 RNA polymerase;ko03420 Nucleotide excision repair;ko04623 Cytosolic DNA-sensing pathway	704
ClSK21	Cla97C05G088180.1	GO:0000155,GO:0005622,GO:0006351,GO:0006355,GO:0009584,GO:0009585,GO:0009881,GO:0017006,GO:0018298	K12121-ko04712 Circadian rhythm - plant	708
ClSK41	Cla97C11G208060.1	GO:0004674,GO:0005524,GO:0005634,GO:0005737,GO:0006897,GO:0008360,GO:0009506,GO:0016055,GO:0018105	-	714
ClSK31	Cla97C05G108010.1	GO:0004674,GO:0046777	-	715
ClSK22	Cla97C06G113900.1	GO:0004601,GO:0005576,GO:0006979,GO:0020037,GO:0042744,GO:0046872	K00430-ko00940 Phenylpropanoid biosynthesis	716
ClSK13	Cla97C07G135010.1	GO:0002244,GO:0005737,GO:0008021	-	718
ClSK21	Cla97C10G185680.1	GO:0005634,GO:0005886,GO:0009734,GO:0009736,GO:0009737,GO:0048364,GO:0048527	-	719
ClSK13	Cla97C05G080800.1	GO:0003723,GO:0005634,GO:0005730,GO:0006364	-	721
ClSK21	Cla97C01G006620.1	GO:0005634,GO:0006351,GO:0006355,GO:0009740	K14494-ko04075 Plant hormone signal transduction	722
ClSK21	Cla97C05G094390.1	GO:0003677,GO:0003700,GO:0005634,GO:0006351,GO:0008152,GO:0009409,GO:0010440,GO:0016597,GO:0045893,GO:0050826	-	723
ClSK41	Cla97C07G133640.1	GO:0005524,GO:0009507,GO:0010287,GO:0016301	-	723
ClSK21	Cla97C03G064280.1	GO:0000976,GO:0001666,GO:0003700,GO:0005634,GO:0006351,GO:0006355,GO:0009723,GO:0009873,GO:0010182,GO:0042742,GO:0044212,GO:0071281	K14514-ko04016 MAPK signaling pathway - plant;ko04075 Plant hormone signal transduction	725
ClSK13	Cla97C09G162840.1	GO:0016021	-	728
ClSK31	Cla97C08G152570.1	GO:0004553,GO:0005576,GO:0005975,GO:0008810,GO:0030245,GO:0071555	K01179-ko00500 Starch and sucrose metabolism;ko02020 Two-component system	728
ClSK21	Cla97C11G207710.1	GO:0003677,GO:0003700,GO:0005634,GO:0006351,GO:0006355,GO:0009723,GO:0009733,GO:0009734,GO:0010311,GO:0043565,GO:0046983,GO:0048366,GO:0048527	K14486-ko04075 Plant hormone signal transduction	732
ClSK31	Cla97C02G030680.1	GO:0005634,GO:0005737,GO:0016567,GO:0080008	-	733
ClSK41	Cla97C07G140480.1	GO:0004672,GO:0005524	-	738
ClSK31	Cla97C01G020530.1	GO:0005886	-	738
ClSK31	Cla97C08G158860.1	GO:0003677,GO:0003700,GO:0005634,GO:0005829,GO:0006351,GO:0006355,GO:0009742,GO:0040008,GO:0045892,GO:0048316,GO:0048481	K14503-ko04075 Plant hormone signal transduction	739
ClSK31	Cla97C02G046830.1	GO:0005634,GO:0005737,GO:0016567,GO:0080008	-	739
ClSK12	Cla97C02G042140.1	GO:0000154,GO:0005730,GO:0016020,GO:0030515,GO:0031428,GO:0032040	K14565-ko03008 Ribosome biogenesis in eukaryotes	740
ClSK22	Cla97C01G018680.1	GO:0003677,GO:0003700,GO:0006351,GO:0009742	K14503-ko04075 Plant hormone signal transduction	743
ClSK31	Cla97C10G187810.1	GO:0005886,GO:0016021	-	746
ClSK31	Cla97C06G123280.1	-	-	755
ClSK21	Cla97C04G074030.1	GO:0004672,GO:0004674,GO:0005524,GO:0005886	-	757
ClSK41	Cla97C09G173500.1	GO:0004672,GO:0005524,GO:0009507,GO:0010287	-	760
ClSK21	Cla97C06G124900.1	GO:0003677,GO:0005634,GO:0006351,GO:0006355	-	761
ClSK13	Cla97C04G074030.1	GO:0004672,GO:0004674,GO:0005524,GO:0005886	-	761
ClSK21	Cla97C01G019400.1	GO:0004497,GO:0005506,GO:0005789,GO:0009965,GO:0010268,GO:0016021,GO:0016125,GO:0016132,GO:0016705,GO:0016709,GO:0020037,GO:0042814,GO:0048366,GO:0048441,GO:0048443	K12637-ko00905 Brassinosteroid biosynthesis	772
ClSK21	Cla97C04G078400.1	GO:0005634,GO:0005938,GO:0007049,GO:0008356,GO:0009786,GO:0009826,GO:0010374,GO:0019897	-	775
ClSK12	Cla97C10G184620.1	GO:0003677,GO:0003700,GO:0005634,GO:0006351,GO:0006355	-	784
ClSK21	Cla97C02G040390.1	GO:0003677,GO:0003700,GO:0005634,GO:0006351,GO:0006355,GO:0009585,GO:0009639,GO:0009704,GO:0009740,GO:0010017,GO:0031539,GO:0042802	K12126-ko04075 Plant hormone signal transduction;ko04712 Circadian rhythm - plant	784
ClSK21	Cla97C11G211710.1	GO:0004497,GO:0005506,GO:0016021,GO:0016705,GO:0020037	K09590-ko00905 Brassinosteroid biosynthesis	791
ClSK21	Cla97C01G002840.1	GO:0004672,GO:0004674,GO:0005524,GO:0005886	K14500-ko04075 Plant hormone signal transduction	793
ClSK21	Cla97C05G083250.1	GO:0004672,GO:0004674,GO:0005524,GO:0005773,GO:0005886,GO:0009506,GO:0009737,GO:0009742,GO:0016020	K14500-ko04075 Plant hormone signal transduction	799
ClSK21	Cla97C02G030110.1	GO:0005634,GO:0005829,GO:0031593	K04523-ko04141 Protein processing in endoplasmic reticulum	800
ClSK21	Cla97C07G128410.1	GO:0004721,GO:0005634,GO:0005886,GO:0009742,GO:0046872	-	803
ClSK21	Cla97C07G143820.1	GO:0001944,GO:0004674,GO:0005524,GO:0005886,GO:0010067,GO:0010089,GO:0010223,GO:0016021,GO:0051301	-	805
ClSK21	Cla97C10G205220.1	GO:0001736,GO:0005768,GO:0005794,GO:0005886,GO:0006865,GO:0009734,GO:0009958,GO:0009986,GO:0010011,GO:0010311,GO:0010328,GO:0015293,GO:0016021,GO:0048765,GO:0048829	K13946-ko04075 Plant hormone signal transduction	807
ClSK21	Cla97C11G222550.1	GO:0003677,GO:0003700,GO:0005634,GO:0006351,GO:0009585,GO:0009704,GO:0010017,GO:0010161,GO:0010244,GO:0010600,GO:0010928	K16189-ko04075 Plant hormone signal transduction	808
ClSK22	Cla97C08G158860.1	GO:0003677,GO:0003700,GO:0005634,GO:0005829,GO:0006351,GO:0006355,GO:0009742,GO:0040008,GO:0045892,GO:0048316,GO:0048481	K14503-ko04075 Plant hormone signal transduction	830
ClSK21	Cla97C05G090920.1	GO:0003677,GO:0003700,GO:0005634,GO:0006351,GO:0006355,GO:0010374	K20558-ko04016 MAPK signaling pathway - plant	847
ClSK31	Cla97C01G018680.1	GO:0003677,GO:0003700,GO:0006351,GO:0009742	K14503-ko04075 Plant hormone signal transduction	878
ClSK21	Cla97C02G045830.1	GO:0004672,GO:0004674,GO:0005524,GO:0005886	-	887
ClSK21	Cla97C02G043920.1	GO:0000152,GO:0004842,GO:0005634,GO:0005737,GO:0006281,GO:0008270,GO:0009585,GO:0009640,GO:0009641,GO:0009647,GO:0009649,GO:0010119,GO:0016604,GO:0016874,GO:0032436,GO:0042802,GO:0046283,GO:0048573,GO:0061630,GO:0080008	K10143-ko04115 p53 signaling pathway;ko04120 Ubiquitin mediated proteolysis;ko04712 Circadian rhythm - plant	890
ClSK21	Cla97C10G205050.1	GO:0003865,GO:0005737,GO:0008202,GO:0016021,GO:0016132,GO:0047751,GO:0050213,GO:0055114,GO:0090377,GO:0090378	K09591-ko00905 Brassinosteroid biosynthesis	898
ClSK21	Cla97C07G136050.1	GO:0004497,GO:0005506,GO:0005783,GO:0009741,GO:0009753,GO:0009826,GO:0009867,GO:0010012,GO:0010268,GO:0010358,GO:0016021,GO:0016125,GO:0016132,GO:0016705,GO:0020037,GO:0048366	K09587-ko00905 Brassinosteroid biosynthesis	899
ClSK21	Cla97C05G101410.1	GO:0004860,GO:0005829,GO:0005886,GO:0006629,GO:0009741,GO:0009742,GO:0010423,GO:0046982	K14499-ko04075 Plant hormone signal transduction	926
ClSK21	Cla97C06G121690.1	GO:0004185,GO:0005615,GO:0006508,GO:0009742,GO:0051603	-	926
ClSK21	Cla97C08G152340.1	GO:0004672,GO:0004674,GO:0005524,GO:0005773,GO:0005886,GO:0009506,GO:0009737,GO:0009742,GO:0016020	K14500-ko04075 Plant hormone signal transduction	948
ClSK21	Cla97C01G018680.1	GO:0003677,GO:0003700,GO:0006351,GO:0009742	K14503-ko04075 Plant hormone signal transduction	980
ClSK21	Cla97C10G202040.1	GO:0003700,GO:0005634,GO:0006351,GO:0006355,GO:0009414,GO:0009651,GO:0009737,GO:0009738,GO:0009739,GO:0009845,GO:0010182,GO:0010187,GO:0010200,GO:0043565,GO:0045893,GO:0048316	K14432-ko04075 Plant hormone signal transduction	980
ClSK21	Cla97C08G158860.1	GO:0003677,GO:0003700,GO:0005634,GO:0005829,GO:0006351,GO:0006355,GO:0009742,GO:0040008,GO:0045892,GO:0048316,GO:0048481	K14503-ko04075 Plant hormone signal transduction	999

## Sheet: Table S10
Table S10. Primer sequences used in this study
Usage	Primer name	Primer sequence (5'-3')
For gene expression level analysis	qClCAC-F	AATTGTGGTTGATGCTGCAC
	qClCAC-R	TGACAGCTGTACCTGGCATC
	q8220F	CAAACGTATGCCGCCAGAAG
	q8220R	ATCCAACGCTGTGCACCTTA
	q4570F	CTTTGGCAGCGCAAAAGTCT
	q4570R	TGTCGATGGCTGTGGTGTAC
	q6830F	TCCGGGATCCCAATACTCGT
	q6830R	CCGAGCATGTTCTGGGATGA
	q3770F	TGGGGACTCCAACCAGAGAA
	q3770R	ACCTGCATACAAGGTCCACG
	q9290F	AGCACTACCGCCATTGTTCA
	q9290R	TGTTCGGGTATGAGGCGATG
	q3680F	GCGGTGGACCAACTTGTAGA
	q3680R	AGGAGGCATTCGCTTGTGAA
	q1020F	CCACAAACGAATGCCACCTG
	q1020R	ATGCGCACATGCTTCAAGTG
